# Supplementary material for: Biologically Relevant Lighting: An Industry Perspective
Source: Front Neurosci. 2021 Jun 7;15:637221. doi: 10.3389/fnins.2021.637221 (PMC8215265; doi:10.3389/fnins.2021.637221)
Supplement: Supplementary Figure 1 — Tristimulus sensitivity according to CIE 1931 color matching functions and melanopsin sensitivity according to CIE S 026. [file Data_Sheet_1.ZIP]

Archive with 41 entries (38 files):
- Figures/
- Figures/Figure S9.jpg
- __MACOSX/
- __MACOSX/Figures/
- __MACOSX/Figures/._Figure S9.jpg
- Figures/Figure S8.jpg
- __MACOSX/Figures/._Figure S8.jpg
- Figures/Figure S19.jpg
- __MACOSX/Figures/._Figure S19.jpg
- Figures/Figure S18.jpg
- __MACOSX/Figures/._Figure S18.jpg
- Figures/Figure S15.jpg
- __MACOSX/Figures/._Figure S15.jpg
- Figures/Figure S14.PNG
- __MACOSX/Figures/._Figure S14.PNG
- Figures/Figure S16.jpg
- __MACOSX/Figures/._Figure S16.jpg
- Figures/Figure S17.jpg
- __MACOSX/Figures/._Figure S17.jpg
- Figures/Figure S13.PNG
- __MACOSX/Figures/._Figure S13.PNG
- Figures/Figure S12.jpg
- __MACOSX/Figures/._Figure S12.jpg
- Figures/Figure S10.jpg
- __MACOSX/Figures/._Figure S10.jpg
- Figures/Figure S11.jpg
- __MACOSX/Figures/._Figure S11.jpg
- Figures/Figure S3.jpg
- __MACOSX/Figures/._Figure S3.jpg
- Figures/Figure S2.jpg
- __MACOSX/Figures/._Figure S2.jpg
- Figures/Figure S1.jpg
- __MACOSX/Figures/._Figure S1.jpg
- Figures/Figure S5.jpg
- __MACOSX/Figures/._Figure S5.jpg
- Figures/Figure S4.jpg
- __MACOSX/Figures/._Figure S4.jpg
- Figures/Figure S6.jpg
- __MACOSX/Figures/._Figure S6.jpg
- Figures/Figure S7.jpg
- __MACOSX/Figures/._Figure S7.jpg
